# Supplementary material for: Microscopic Exploration of Water Permeation and Ion Rejection for Edge Amine-Functionalized GO Nanoslits
Source: Membranes (Basel). 2025 Nov 4;15(11):334. doi: 10.3390/membranes15110334 (PMC12654262; doi:10.3390/membranes15110334)
Supplement: Supplementary file 1 [file membranes-15-00334-s001.zip]

Archive with 1 entries (1 files):
- membranes-3914563-supplementary.pdf
